# Supplementary material for: Characterization of small-to-medium head-and-face dimensions for developing respirator fit test panels and evaluating fit of filtering facepiece respirators with different faceseal design
Source: PLoS One. 2017 Nov 27;12(11):e0188638. doi: 10.1371/journal.pone.0188638 (PMC5703559; doi:10.1371/journal.pone.0188638)
Supplement: S1 Dataset — (XLSX) [file pone.0188638.s002.xlsx]

## Sheet: S1 Dataset
S1 Dataset. Anthropometric data including 19 head-and-face dimensions for the participants in this studya.
Number	Gender	Age (year)	Height (cm)	Weight (kg)	Head circumference (mm)	Head breadth (mm)	Head length (mm)	Bitragion coronal arc (mm)	Bitragion frontal arc (mm)	Bitragion subnasale arc (mm)	Bitragion chin arc (mm)	Neck circumference (mm)	Maximum frontal breadth (mm)	Minimum frontal breadth (mm)	Interpupillary breadth (mm)	Bizygomatic breadth (mm)	Menton-sellion length (mm)	Bigonial breadth (mm)	Lip length (mm)	Nasal root breadth (mm)	Nose breadth (mm)	Subnasale-sellion length (mm)	Nose protrusion (mm)
P001	Male	21	177	58	590	162	190	374	308	298	333	394	119	105	59	124	113	97	51	21	36	48	16
P002	Male	23	178	69	613	165	202	404	332	320	343	392	128	106	71	135	121	129	62	22	42	49	25
P003	Male	21	187	67	586	154	194	399	303	286	304	369	120	117	57	124	129	110	56	19	36	47	19
P004	Male	21	173	60	576	161	183	381	313	301	319	368	117	109	58	118	118	98	54	23	37	53	19
P005	Male	26	170	88	616	170	181	385	298	298	325	451	130	115	58	135	115	138	50	15	38	44	19
P006	Male	21	163	60	585	163	187	367	316	308	340	408	124	109	62.5	120	125	122	40	18	35	55	22
P007	Male	24	177	83	583	165	185	357	303	295	325	413	127	115	62.5	127	108	121	52	16	37	45	19
P008	Male	24	172	70	585	156	187	338	295	298	340	400	118	116	63	131	115	112	50	20	35	46	21
P009	Male	25	178	68	589	170	187	390	308	300	319	368	124	105	60	129	112	113	55	21	39	55	19
P010	Male	22	175	85	625	165	201	378	329	329	360	429	128	120	64	141	122	115	52	17	35	45	19
P011	Male	21	170	58	587	162	184	378	315	289	310	358	120	109	63	131	114	111	52	17	36	47	15
P012	Male	22	180	65	560	144	187	344	300	290	320	349	117	117	58	115	105	109	53	21	32	47	18
P013	Male	21	171	57	580	161	188	372	308	294	325	353	128	123	62	125	108	104	52	23	35	46	19
P014	Male	21	180	68	585	157	190	360	315	303	330	345	122	113	60	141	111	114	61	17	38	53	24
P015	Male	21	179	88	595	156	189	360	305	303	323	410	128	114	60	121	126	125	52	20	35	51	19
P016	Male	21	181	80	595	161	192	380	320	321	332	380	127	110	67	133	118	103	51	18	36	55	17
P017	Male	21	173	55	595	157	191	370	305	285	310	347	126	111	60.5	121	118	125	48	19	36	50	18
P018	Male	21	185	76	619	157	191	385	315	302	335	370	128	115	63.5	122	131	118	45	21	35	53	19
P019	Male	21	158	45	555	149	176	355	285	278	298	354	114	104	56	120	112	95	43	17	33	54	19
P020	Male	21	167	52	564	156	180	350	294	285	305	335	112	102	61	119	122	105	50	16	35	51	20
P021	Male	21	185	64	588	152	191	350	309	315	334	347	133	114	63.5	132	117	118	45	20	35	50	19
P022	Male	23	168	52	560	149	175	368	290	275	300	330	121	106	60	130	116	115	50	20	37	48	22
P023	Male	22	176	78	605	170	193	378	313	305	333	435	128	115	64	145	123	116	56	14	42	55	21
P024	Male	21	171	55	599	163	191	375	305	295	315	347	124	114	61	142	115	120	42	19	34	51	23
P025	Male	23	180	64	580	151	190	350	290	295	330	355	122	105	61	135	105	112	53	18	41	52	20
P026	Male	21	160	53	569	146	182	345	285	275	313	355	114	106	59.5	122	110	108	44	15	37	50	21
P027	Male	21	177	70	602	164	185	385	315	302	334	411	132	116	68	134	120	125	47	20	40	51	20
P028	Male	22	178	53	579	173	180	370	305	288	310	350	121	104	63	130	120	111	45	19	40	53	24
P029	Male	21	164	80	573	163	176	373	310	315	354	458	125	109	58.5	125	117	127	46	23	42	43	16
P030	Male	23	173	59	592	162	191	391	322	323	343	356	132	123	67	133	131	105	60	21	38	55	20
P031	Male	21	178	56	570	159	173	355	295	288	337	375	123	109	60.5	117	118	114	43	17	34	48	18
P032	Male	21	170	63	592	160	184	360	299	296	326	362	128	115	59	138	110	112	50	17	39	46	19
P033	Male	21	180	75	591	168	184	381	305	303	324	409	125	111	61.5	130	103	120	49	20	38	47	14
P034	Male	21	174	83	643	169	204	387	336	312	338	415	131	122	64.5	133	115	132	55	19	35	45	19
P035	Male	21	191	66	596	162	190	359	320	302	319	365	125	114	61.5	135	115	114	48	19	34	50	19
P036	Male	21	165	60	584	160	183	367	315	300	320	403	129	116	66.5	138	119	120	47	25	38	53	22
P037	Male	21	177	68	602	162	187	387	318	309	335	404	136	118	65	127	121	112	45	17	38	50	17
P038	Male	21	171	60	584	163	178	352	278	285	302	367	123	107	58	124	113	116	40	15	32	50	16
P039	Male	21	169	63	585	158	185	365	283	295	323	367	111	105	59.5	126	111	114	41	17	36	48	18
P040	Male	21	188	71	591	160	195	365	307	285	308	364	128	116	62	133	117	114	45	19	34	47	18
P041	Male	21	174	55	575	161	182	352	310	309	330	361	130	114	57.5	129	96	109	46	14	37	44	13
P042	Male	21	180	65	606	162	195	390	308	293	333	378	132	115	66.5	130	117	112	49	17	36	53	19
P043	Male	24	173	109	648	166	204	377	337	330	357	489	138	126	69.5	145	120	131	54	22	41	55	19
P044	Male	21	163	62	596	159	183	375	305	283	310	356	125	114	61.5	127	110	107	45	20	35	45	19
P045	Male	21	183	65	594	145	180	351	304	285	314	350	124	115	59	123	119	103	45	19	35	55	21
P046	Male	22	180	72	574	147	182	368	299	288	318	377	119	106	59	125	122	113	44	20	35	50	20
P047	Male	22	171	80	606	151	194	363	295	289	330	416	119	103	54	115	118	127	45	18	31	55	18
P048	Male	23	173	50	571	152	177	342	280	271	296	328	113	104	59	119	105	111	46	17	28	43	19
P049	Male	23	165	78	589	155	179	365	311	300	328	393	135	116	59	127	110	125	50	18	37	48	22
P050	Male	21	172	86	627	166	197	375	324	326	355	423	141	126	62.5	130	111	136	47	22	41	46	18
P051	Male	21	170	63	587	147	177	358	308	300	315	384	133	109	59	129	110	126	46	18	34	46	20
P052	Male	21	176	52	589	139	190	345	298	285	309	349	118	110	60.5	119	106	111	38	21	37	46	18
P053	Male	21	177	68	559	151	179	356	305	293	330	353	121	111	58	115	125	123	43	15	33	55	19
P054	Male	21	174	72	600	157	193	365	308	296	325	373	120	111	67	127	118	119	45	20	37	47	20
P055	Male	21	178	73	612	159	192	368	318	310	342	390	124	113	59	127	112	116	43	20	35	45	19
P056	Male	21	167	54	568	161	181	355	292	283	301	349	131	112	60	126	106	111	45	16	33	45	15
P057	Male	21	180	70	589	145	190	344	301	291	311	358	122	106	59.5	124	108	110	47	18	32	45	19
P058	Male	21	170	66	578	161	178	356	302	285	312	372	123	118	63	124	119	100	51	18	35	49	22
P059	Male	22	180	95	622	160	199	360	315	315	365	411	132	116	65	125	126	120	47	22	42	45	20
P060	Male	22	174	70	587	168	183	365	289	283	304	353	120	106	56.5	125	115	118	45	19	35	45	22
P061	Male	25	168	61	577	147	180	370	288	279	290	334	118	108	58.5	130	111	111	50	19	34	49	19
P062	Male	21	176	60	594	168	197	390	315	294	313	367	120	109	59.5	120	118	107	47	19	37	47	17
P063	Male	21	170	65	566	162	180	365	290	280	315	361	121	108	58	125	110	110	39	15	32	45	18
P064	Male	21	179	76	596	156	194	392	301	285	305	372	121	109	58.5	122	107	121	50	19	35	48	21
P065	Male	21	174	68	583	157	187	379	305	295	315	377	130	119	66	128	119	110	50	20	38	42	18
P066	Male	22	174	60	567	160	181	352	293	278	327	348	125	106	55.5	122	118	106	45	15	34	45	19
P067	Male	21	179	71	592	157	181	364	310	295	317	368	130	102	70	141	115	112	51	20	37	44	20
P068	Male	21	168	56	585	160	181	400	268	255	273	341	122	96	59	131	116	111	47	19	32	52	15
P069	Male	21	170	75	582	164	182	360	309	292	317	385	124	112	59.5	130	104	97	50	23	37	47	22
P070	Male	21	171	77	578	157	185	376	293	295	315	407	134	105	67.5	137	105	120	49	25	37	39	19
P071	Male	23	188	76	599	170	194	381	307	294	308	383	130	118	62	137	121	132	43	22	38	47	21
P072	Male	24	174	65	588	157	190	355	305	310	334	357	124	111	63	135	120	108	52	20	35	55	22
P073	Male	23	172	61	576	162	175	354	294	285	298	365	118	107	58	127	120	110	43	17	33	53	20
P074	Male	25	165	98	590	171	186	370	315	308	338	400	132	112	61	123	114	114	41	17	38	49	21
P075	Male	24	180	75	612	172	197	392	311	285	324	386	121	107	62	129	126	115	42	17	38	49	22
P076	Male	27	180	83	574	170	177	380	303	295	334	375	125	112	56.5	134	113	110	51	16	34	45	21
P077	Male	21	164	57	580	162	187	358	295	285	309	376	118	107	64	129	121	105	44	19	37	50	21
P078	Male	23	172	75	591	171	187	374	319	298	315	380	133	120	65.5	134	121	111	47	22	46	48	20
P079	Male	21	173	55	577	165	187	365	297	293	314	350	122	111	66	130	110	110	44	21	40	48	21
P080	Male	21	175	80	608	162	195	365	310	302	322	392	125	115	61	131	111	112	50	22	39	49	22
P081	Male	22	170	70	581	167	180	371	306	295	317	391	124	114	64	128	126	111	47	23	39	52	20
P082	Male	22	178	78	605	166	192	384	329	316	335	384	119	112	61	126	110	114	48	20	44	50	22
P083	Male	21	173	68	590	169	194	375	312	297	313	380	123	114	59.5	131	114	95	43	24	36	53	20
P084	Male	22	167	66	567	160	178	380	289	295	330	363	125	107	59	131	113	106	47	20	37	50	22
P085	Male	22	166	77	597	162	196	358	295	298	337	396	126	108	59	125	112	112	52	19	39	50	23
P086	Male	21	172	66	567	164	179	385	305	275	297	367	114	106	60	119	122	104	47	20	33	51	23
P087	Male	22	164	55	578	165	188	372	297	298	310	357	121	108	62	127	110	103	52	23	36	52	20
P088	Male	22	176	70	562	162	179	365	305	296	329	372	120	109	61.5	121	129	117	46	23	37	55	23
P089	Male	24	177	76	600	172	188	380	319	303	333	403	131	118	68	130	119	111	47	20	37	50	20
P090	Male	24	163	62	583	168	189	375	315	298	339	385	124	103	66	123	124	114	40	20	35	48	26
P091	Male	26	177	68	578	170	185	393	302	285	329	383	114	104	59	128	123	114	48	18	38	42	22
P092	Male	30	176	88	574	159	177	369	305	305	345	393	120	102	58	130	112	122	52	18	34	52	23
P093	Male	27	172	65	572	159	172	349	295	284	323	364	121	109	63	123	116	114	47	25	34	44	21
P094	Male	26	178	80	631	171	199	395	339	317	330	398	135	125	71	141	117	127	49	26	41	41	23
P095	Male	24	171	60	573	164	180	375	310	301	320	352	129	114	68	129	105	105	44	22	35	46	19
P096	Male	27	180	73	571	159	183	374	312	317	338	378	120	113	60	131	116	110	50	20	37	44	19
P097	Male	28	175	80	598	170	186	398	320	322	335	440	139	103	60	130	110	138	54	11	31	46	14
P098	Male	30	168	68	594	161	193	355	295	294	329	400	124	109	61	128	122	112	49	20	38	39	18
P099	Male	30	172	68	574	157	185	377	310	293	320	385	125	111	60	135	118	110	55	22	38	48	20
P100	Male	27	174	64	580	160	185	365	305	300	325	377	123	114	61	126	121	109	50	17	41	51	23
P101	Male	30	176	74	577	159	174	362	294	280	319	384	124	121	64	117	122	115	46	19	39	51	22
P102	Female	22	164	50	570	153	191	360	303	274	295	370	111	110	62	127	107	108	55	20	35	44	23
P103	Female	22	166	57	558	151	171	357	305	293	310	326	122	113	60	133	115	106	48	18	33	47	23
P104	Female	22	167	54	576	167	172	382	292	287	308	327	122	110	63	130	113	117	45	28	36	50	21
P105	Female	22	155	66	552	157	175	356	294	289	307	358	118	121	59.5	123	97	108	49	21	33	38	17
P106	Female	23	168	62	555	150	173	354	291	278	299	332	118	121	61.5	131	113	91	54	18	32	52	17
P107	Female	22	167	52	553	151	175	364	297	275	290	331	110	106	58	125	111	106	47	19	33	43	14
P108	Female	23	152	65	559	151	176	342	296	276	293	337	112	109	59	118	107	102	44	16	35	45	14
P109	Female	23	157	48	563	161	180	367	292	278	294	292	121	119	59.5	130	105	101	48	18	31	54	17
P110	Female	22	155	45	563	158	176	349	284	297	311	295	121	123	61	120	95	106	56	18	32	42	19
P111	Female	22	157	41	540	154	175	349	275	266	289	298	113	115	54.5	106	103	100	53	16	35	43	17
P112	Female	22	160	50	559	158	171	366	289	282	305	305	123	126	59.5	106	98	109	52	18	33	42	19
P113	Female	22	163	59	551	155	175	365	295	275	290	310	117	116	60	123	115	105	40	20	35	55	17
P114	Female	22	163	95	600	158	170	330	285	308	335	396	123	105	58	129	111	123	46	14	36	47	19
P115	Female	21	168	55	564	161	179	358	330	285	301	320	126	111	60	116	107	94	53	22	33	46	22
P116	Female	23	159	56	562	152	169	360	285	268	278	331	114	111	61.5	126	108	105	48	21	33	45	17
P117	Female	23	158	46	567	163	182	365	295	280	302	306	118	116	61.5	129	110	105	46	21	31	48	16
P118	Female	23	163	45	557	159	164	370	283	285	295	284	114	107	59	120	111	94	52	17	35	45	17
P119	Female	23	159	56	558	159	168	370	283	270	312	360	121	102	57	114	104	107	51	18	32	46	17
P120	Female	21	157	42	553	155	167	361	283	261	283	287	113	101	58	118	118	107	42	16	32	53	17
P121	Female	21	151	42	539	149	175	355	272	256	267	247	110	100	57	126	95	112	49	14	29	43	18
P122	Female	21	162	52	535	153	170	332	275	278	333	293	119	117	55	113	101	114	47	20	33	42	16
P123	Female	24	168	52	563	150	173	347	284	290	305	309	125	105	63.5	133	98	97	53	14	33	49	18
P124	Female	22	159	48	551	159	167	365	269	254	274	287	117	114	57	107	104	100	50	23	29	45	18
P125	Female	22	165	75	570	160	178	375	292	280	300	368	125	121	62	105	109	117	47	18	31	43	17
P126	Female	22	158	47	564	152	174	352	279	280	303	301	121	106	56	133	103	100	50	15	32	47	20
P127	Female	24	155	45	532	148	171	317	270	269	297	305	113	111	56	106	96	99	51	15	33	41	14
P128	Female	23	160	62	587	164	181	365	287	287	308	345	121	110	58	131	112	104	43	16	34	43	20
P129	Female	22	169	53	583	150	182	375	293	285	299	338	120	103	59	117	112	111	54	22	37	45	17
P130	Female	21	168	65	578	152	178	370	295	285	305	342	123	109	62	131	113	106	52	17	34	51	18
P131	Female	21	164	56	563	152	181	335	270	280	310	307	107	96	57	112	110	103	43	17	30	50	13
P132	Female	22	160	47	571	157	177	344	275	275	308	331	116	107	56	123	111	106	45	17	36	47	18
P133	Female	21	157	51	546	146	172	340	285	278	298	326	115	108	60	128	99	96	47	20	36	48	17
P134	Female	21	153	58	545	145	168	350	285	285	311	330	121	104	57	126	112	115	50	14	36	52	16
P135	Female	22	164	58	575	149	181	365	300	292	314	342	121	104	58	126	106	100	52	15	39	47	18
P136	Female	22	160	54	556	145	170	349	279	275	296	325	119	107	60	114	102	92	39	17	35	44	18
P137	Female	21	168	52	539	147	167	345	278	267	286	308	115	103	60	127	108	111	46	16	36	48	17
P138	Female	21	164	52	565	160	177	355	275	265	268	317	116	107	61.5	126	107	95	42	15	34	41	19
P139	Female	22	155	42	545	153	179	355	275	278	298	309	108	100	56	124	105	113	43	11	34	48	18
P140	Female	23	156	65	570	150	177	364	285	280	310	370	115	103	56.5	121	115	108	40	15	35	51	21
P141	Female	21	161	54	535	153	164	335	270	265	285	331	114	104	55	123	105	100	47	16	32	48	15
P142	Female	21	157	49	562	159	180	370	283	278	290	330	120	112	58	126	106	110	42	15	36	50	19
P143	Female	21	162	53	555	149	175	352	283	275	300	316	114	103	55	122	116	107	43	16	31	47	17
P144	Female	21	163	45	551	153	172	334	275	275	294	291	125	108	60	133	97	106	45	14	36	48	18
P145	Female	22	171	57	566	147	177	342	288	287	312	342	120	111	60	125	104	113	43	19	32	46	18
P146	Female	21	165	46	556	140	178	322	273	278	303	309	116	108	60	124	90	112	44	13	35	45	19
P147	Female	21	157	56	561	151	172	353	278	283	295	319	119	109	59	128	107	116	45	16	36	47	18
P148	Female	21	156	50	557	164	177	380	290	267	287	314	124	108	57	114	113	95	38	15	31	48	19
P149	Female	22	162	51	561	147	177	350	280	265	295	313	119	105	59	119	107	108	42	13	35	42	13
P150	Female	22	160	65	567	151	187	347	277	277	305	375	121	102	53	121	105	110	40	12	37	44	19
P151	Female	22	150	44	536	147	166	318	258	265	295	305	109	95	52.5	117	102	96	43	13	32	45	14
P152	Female	23	169	59	581	156	174	370	285	258	290	325	121	110	57.5	125	113	107	47	17	35	50	20
P153	Female	21	166	53	570	154	176	365	280	270	295	313	117	104	57	118	110	100	43	15	37	43	20
P154	Female	23	153	45	547	149	177	357	283	270	293	292	109	115	56.5	125	110	106	52	16	34	49	16
P155	Female	23	162	53	557	141	171	345	287	280	301	328	111	106	59	124	106	104	42	15	36	44	20
P156	Female	21	156	41	539	135	170	338	284	275	285	314	120	108	58.5	127	94	102	40	19	34	45	20
P157	Female	23	155	45	549	154	171	348	275	259	285	304	112	100	55.5	113	112	87	34	18	30	45	19
P158	Female	27	162	60	586	153	185	386	318	295	310	336	122	113	59	136	110	120	50	21	35	47	17
P159	Female	21	155	42	539	139	168	353	281	275	300	295	117	107	54.5	115	110	90	48	19	32	46	19
P160	Female	21	168	49	550	151	171	349	280	269	307	321	119	106	60	118	112	114	42	16	31	42	20
P161	Female	22	161	44	543	144	171	328	271	262	286	293	111	99	52	111	104	104	35	15	31	45	18
P162	Female	21	161	60	595	163	183	372	310	302	320	357	136	116	63.5	144	112	114	45	20	34	44	18
P163	Female	21	165	49	565	144	184	350	285	270	290	318	119	105	58	126	111	115	44	15	31	43	16
P164	Female	21	162	58	574	157	180	360	300	285	301	340	129	111	60.5	131	111	120	44	18	30	47	19
P165	Female	22	160	60	591	165	185	375	310	295	299	334	124	110	57	131	111	109	45	19	36	52	20
P166	Female	21	160	55	599	152	192	375	310	298	314	330	119	108	60	127	116	110	45	19	38	44	20
P167	Female	22	159	51	565	158	175	350	292	278	305	307	115	104	58.5	125	107	118	43	17	30	43	18
P168	Female	21	155	58	580	169	187	374	300	265	300	343	120	103	58	126	115	119	45	19	34	45	15
P169	Female	21	157	58	563	154	181	345	274	270	305	322	115	92	58	121	116	130	44	17	35	42	13
P170	Female	21	156	56	570	174	181	353	290	290	293	326	123	101	60.5	135	120	122	50	20	37	51	15
P171	Female	21	161	50	555	167	192	365	274	272	298	322	115	90	55.5	118	114	106	49	17	32	48	18
P172	Female	21	164	59	593	157	184	377	295	275	290	326	120	109	61	126	118	90	39	23	34	45	19
P173	Female	23	153	56	554	150	178	343	295	290	303	322	124	109	60	125	111	111	42	22	31	44	16
P174	Female	26	161	55	603	174	198	395	295	278	300	303	122	106	59	125	116	104	42	16	35	51	17
P175	Female	24	156	50	553	156	173	355	278	264	290	336	118	103	58	121	99	90	42	18	34	39	20
P176	Female	23	157	53	554	149	175	350	289	280	298	312	116	106	61	128	102	97	40	18	34	44	17
P177	Female	24	163	60	571	152	181	384	295	283	304	344	123	106	58.5	123	101	96	36	13	32	47	18
P178	Female	22	166	60	596	167	183	365	305	290	305	359	132	113	60	132	104	108	47	20	38	53	22
P179	Female	21	158	50	545	154	165	335	260	265	283	313	121	105	56	122	105	99	35	13	28	45	20
P180	Female	22	160	56	567	155	177	346	274	264	285	327	120	105	59	121	112	104	46	21	36	49	24
P181	Female	23	156	47	550	165	172	380	284	264	285	301	116	101	59	116	108	106	38	17	33	49	22
P182	Female	21	151	42	544	152	174	337	270	271	285	278	112	101	58	117	108	98	42	14	27	45	21
P183	Female	21	157	49	569	166	177	370	292	278	285	318	120	108	63.5	119	103	105	39	17	34	45	23
P184	Female	25	165	47	542	159	167	370	294	270	295	288	117	102	58	123	111	103	45	17	34	45	19
P185	Female	22	158	54	457	154	178	385	295	280	310	333	120	105	59	122	115	100	43	21	33	45	21
P186	Female	22	152	50	536	151	174	323	267	269	285	305	110	98	54	114	111	103	36	17	31	47	21
P187	Female	21	162	61	570	158	176	350	285	284	298	321	123	112	59.5	130	110	105	38	19	37	47	17
P188	Female	25	156	57	549	152	174	353	284	283	300	308	119	104	58	118	104	105	46	18	28	39	19
P189	Female	24	168	75	586	163	184	373	300	290	308	308	118	108	61	125	115	106	46	20	30	48	19
P190	Female	24	167	57	579	168	171	378	300	290	312	328	119	104	65	126	112	112	41	22	35	45	22
P191	Female	23	165	53	560	162	176	355	286	270	275	321	112	101	62	121	112	90	45	20	35	45	23
P192	Female	23	168	60	560	153	172	363	295	277	293	308	120	108	59	130	115	100	36	19	35	49	21
P193	Female	27	157	51	567	150	181	335	277	275	300	317	116	103	57	124	115	103	42	15	33	51	21
P194	Female	24	170	56	577	154	177	358	293	285	303	341	119	110	59	122	119	96	44	22	36	49	19
P195	Female	27	168	56	555	164	173	364	287	270	292	313	119	106	62	110	109	107	42	20	30	38	17
P196	Female	25	159	44	531	156	167	362	287	265	278	323	121	104	59	117	101	109	38	18	31	41	18
P197	Female	25	159	62	552	162	171	355	285	270	285	315	122	108	62	124	104	105	44	20	35	42	18
P198	Female	26	163	76	581	158	183	365	290	285	308	349	124	109	58	121	106	112	41	20	32	48	20
P199	Female	22	159	52	550	156	174	380	270	256	278	308	108	98	56.5	126	113	101	51	18	34	47	16
P200	Female	24	156	47	553	151	165	370	283	267	287	298	119	110	59	122	100	105	42	20	36	38	20
P201	Female	27	162	54	549	150	181	340	274	273	290	305	112	99	60	121	99	109	46	20	35	38	19
P202	Female	24	162	60	554	152	175	340	281	291	306	309	118	103	58	126	103	100	45	21	37	40	20
P203	Female	25	157	62	576	161	183	365	285	274	287	328	122	107	60	122	114	111	40	19	34	48	22
P204	Female	24	159	47	545	151	175	350	283	265	293	309	117	107	61	123	96	99	45	16	36	40	18
P205	Female	28	163	53	554	154	171	363	295	270	303	303	120	106	63	120	104	109	48	18	34	41	18
P206	Female	30	162	63	553	147	186	348	290	280	305	348	114	102	61	118	112	112	48	17	34	43	23
a All dimensions except the interpupillary breadth were measured using the measuring tape and calipers and reported to the precision of 1 mm; the interpupillary breadth was measured using the Supore Digital PD-6 meter and reported to a precision of 0.5 mm.
