# Supplementary material for: Characterization of small-to-medium head-and-face dimensions for developing respirator fit test panels and evaluating fit of filtering facepiece respirators with different faceseal design
Source: PLoS One. 2017 Nov 27;12(11):e0188638. doi: 10.1371/journal.pone.0188638 (PMC5703559; doi:10.1371/journal.pone.0188638)
Supplement: S2 Dataset — (XLSX) [file pone.0188638.s003.xlsx]

## Sheet: S2 Dataset
S2 Dataset. Data of fit testing participants in this study with three N95 filtering facepiece respiratorsa.
Number	Gender	Taste threshold screeningb (Sensitivity test)	Cycles of dispersionc (Sensitivity test)	Final maneuver completed in QLFT wearing Cup modeld	Taste threshold screeningb (Sensitivity test)	Cycles of dispersionc (Sensitivity test)	Final maneuver completed in QLFT wearing Fold modeld	Taste threshold screeningb (Sensitivity test)	Cycles of dispersionc (Sensitivity test)	Final maneuver completed in QLFT wearing Liner modeld	Cell number in respirator fit test panel from this study: Bivariate panel	Size group in respirator fit test panel from this study: Bivariate panel	Cell number in respirator fit test panel from this study: Principal component analysis panel	Size group in respirator fit test panel from this study: Principal component analysis panel	Cell number in respirator fit test panel from NIOSH: Bivariate panel	Size group in respirator fit test panel from NIOSH: Bivariate panel	Cell number in respirator fit test panel from NIOSH: Principal component analysis panel	Size group in respirator fit test panel from NIOSH: Principal component analysis panel	Cell number in respirator fit test panel from Chen et al.: Bivariate panel	Size group in respirator fit test panel from Chen et al.: Bivariate panel	Cell number in respirator fit test panel from Chen et al.: Principal component analysis panel	Size group in respirator fit test panel from Chen et al.: Principal component analysis panel
P001	Male	Passed	2	Bending over	Passed	2	None	Passed	2	Normal breathing	7	Medium	5	Medium	3	Small	2	Medium	Not included	Not included	1	Small
P002	Male	Passed	2	Moving head up-and-down	Passed	2	Moving head up-and-down	Passed	2	Turning head side-to-side	10	Large	8	Large	7	Medium	8	Large	6	Medium	8	Large
P003	Male	Passed	2	Bending over	Passed	2	Bending over	Passed	2	Bending over	9	Large	5	Medium	6	Medium	5	Medium	Not included	Not included	6	Large
P004	Male	Passed	2	Bending over	Passed	2	Bending over	Passed	2	None	7	Medium	6	Large	Not included	Not included	2	Medium	Not included	Not included	6	Large
P005	Male	Passed	2	Bending over	Passed	2	Bending over	Passed	2	Bending over	8	Large	8	Large	4	Medium	3	Small	6	Medium	3	Small
P006	Male	Passed	2	None	Passed	2	Bending over	Passed	2	None	9	Large	6	Large	Not included	Not included	5	Medium	Not included	Not included	6	Large
P007	Male	Passed	2	Bending over	Passed	2	Normal breathing	Passed	2	Bending over	4	Medium	3	Small	1	Small	3	Small	Not included	Not included	3	Small
P008	Male	Passed	2	Talking	Passed	2	Moving head up-and-down	Passed	2	Talking	8	Large	7	Medium	3	Small	4	Medium	6	Medium	2	Medium
P009	Male	Passed	2	Turning head side-to-side	Passed	2	Bending over	Passed	2	Bending over	7	Medium	6	Large	3	Small	4	Medium	3	Small	5	Medium
P010	Male	Passed	2	Deep breathing	Passed	2	Bending over	Passed	2	Turning head side-to-side	10	Large	8	Large	7	Medium	8	Large	7	Medium	7	Medium
P011	Male	Passed	2	Deep breathing	Passed	2	Bending over	Passed	2	Normal breathing	8	Large	7	Medium	3	Small	4	Medium	3	Small	2	Medium
P012	Male	Passed	2	Moving head up-and-down	Passed	2	Bending over	Passed	2	Bending over	3	Small	3	Small	Not included	Not included	3	Small	Not included	Not included	1	Small
P013	Male	Passed	2	None	Passed	2	None	Passed	2	None	4	Medium	3	Small	1	Small	3	Small	Not included	Not included	3	Small
P014	Male	Passed	2	Moving head up-and-down	Passed	2	Bending over	Passed	2	Talking	5	Medium	7	Medium	4	Medium	7	Medium	4	Medium	5	Medium
P015	Male	Passed	2	Bending over	Passed	2	Moving head up-and-down	Passed	2	Deep breathing	9	Large	6	Large	6	Medium	7	Medium	Not included	Not included	5	Medium
P016	Male	Passed	2	None	Passed	2	Moving head up-and-down	Passed	2	Bending over	8	Large	6	Large	4	Medium	7	Medium	6	Medium	5	Medium
P017	Male	Passed	2	Bending over	Passed	2	Turning head side-to-side	Passed	2	None	7	Medium	7	Medium	3	Small	4	Medium	Not included	Not included	2	Medium
P018	Male	Passed	2	Normal breathing	Passed	2	Bending over	Passed	2	Bending over	Not includede	Not included	6	Large	6	Medium	5	Medium	Not included	Not included	6	Large
P019	Male	Passed	2	Turning head side-to-side	Passed	2	Normal breathing	Passed	2	Bending over	7	Medium	6	Large	Not included	Not included	1	Small	Not included	Not included	Not included	Not included
P020	Male	Passed	2	Moving head up-and-down	Passed	2	Normal breathing	Passed	2	Bending over	9	Large	6	Large	Not included	Not included	5	Medium	Not included	Not included	6	Large
P021	Male	Passed	2	None	Passed	2	Moving head up-and-down	Passed	2	Turning head side-to-side	8	Large	7	Medium	3	Small	4	Medium	6	Medium	2	Medium
P022	Male	Passed	2	Bending over	Passed	2	Moving head up-and-down	Passed	2	None	8	Large	5	Medium	3	Small	4	Medium	6	Medium	5	Medium
P023	Male	Passed	2	Bending over	Passed	2	Moving head up-and-down	Passed	2	Deep breathing	Not included	Not included	8	Large	7	Medium	8	Large	9	Large	8	Large
P024	Male	Passed	2	Turning head side-to-side	Passed	2	Moving head up-and-down	Passed	2	Normal breathing	8	Large	8	Large	4	Medium	7	Medium	7	Medium	7	Medium
P025	Male	Passed	2	None	Passed	2	Moving head up-and-down	Passed	2	None	5	Medium	7	Medium	2	Small	4	Medium	1	Small	2	Medium
P026	Male	Passed	2	Moving head up-and-down	Passed	2	Talking	Passed	2	Deep breathing	4	Medium	5	Medium	3	Small	2	Medium	Not included	Not included	1	Small
P027	Male	Passed	2	Moving head up-and-down	Passed	2	Moving head up-and-down	Passed	2	Turning head side-to-side	8	Large	8	Large	6	Medium	8	Large	6	Medium	7	Medium
P028	Male	Passed	2	Turning head side-to-side	Passed	2	Moving head up-and-down	Passed	2	None	8	Large	6	Large	6	Medium	5	Medium	6	Medium	6	Large
P029	Male	Passed	2	Normal breathing	Passed	2	Normal breathing	Passed	2	Deep breathing	7	Medium	7	Medium	3	Small	3	Small	Not included	Not included	4	Medium
P030	Male	Passed	2	None	Passed	2	Bending over	Passed	2	None	Not included	Not included	8	Large	6	Medium	7	Medium	6	Medium	6	Large
P031	Male	Passed	2	None	Passed	2	Bending over	Passed	2	Bending over	6	Medium	5	Medium	Not included	Not included	2	Medium	Not included	Not included	1	Small
P032	Male	Passed	2	Bending over	Passed	2	Bending over	Passed	2	Deep breathing	5	Medium	4	Medium	4	Medium	3	Small	3	Small	4	Medium
P033	Male	Passed	2	Moving head up-and-down	Passed	2	Bending over	Passed	2	Bending over	5	Medium	3	Small	1	Small	3	Small	1	Small	3	Small
P034	Male	Passed	2	None	Passed	2	Bending over	Passed	2	Talking	8	Large	8	Large	4	Medium	3	Small	6	Medium	3	Small
P035	Male	Passed	2	Bending over	Passed	2	Bending over	Passed	2	Bending over	8	Large	7	Medium	4	Medium	4	Medium	6	Medium	4	Medium
P036	Male	Passed	2	Bending over	Passed	2	Bending over	Passed	2	Bending over	8	Large	8	Large	7	Medium	7	Medium	6	Medium	7	Medium
P037	Male	Passed	2	Bending over	Passed	2	Bending over	Passed	2	Bending over	9	Large	7	Medium	6	Medium	4	Medium	Not included	Not included	5	Medium
P038	Male	Passed	2	Bending over	Passed	2	Bending over	Passed	2	Bending over	7	Medium	5	Medium	3	Small	2	Medium	Not included	Not included	2	Medium
P039	Male	Passed	2	Normal breathing	Passed	2	Normal breathing	Passed	2	Normal breathing	4	Medium	5	Medium	3	Small	4	Medium	Not included	Not included	2	Medium
P040	Male	Passed	2	Bending over	Passed	2	Bending over	Passed	2	Deep breathing	8	Large	7	Medium	4	Medium	4	Medium	6	Medium	4	Medium
P041	Male	Passed	2	Bending over	Passed	2	Normal breathing	Passed	2	None	2	Small	3	Small	Not included	Not included	Not included	Not included	Not included	Not included	3	Small
P042	Male	Passed	2	Normal breathing	Passed	2	Bending over	Passed	2	Bending over	8	Large	7	Medium	3	Small	7	Medium	6	Medium	5	Medium
P043	Male	Passed	2	Bending over	Passed	2	Turning head side-to-side	Passed	2	Moving head up-and-down	Not included	Not included	Not included	Not included	7	Medium	8	Large	7	Medium	8	Large
P044	Male	Passed	2	None	Passed	2	Bending over	Passed	2	None	4	Medium	4	Medium	3	Small	3	Small	Not included	Not included	2	Medium
P045	Male	Passed	2	Moving head up-and-down	Passed	2	Bending over	Passed	2	Talking	7	Medium	6	Large	6	Medium	2	Medium	Not included	Not included	6	Large
P046	Male	Passed	2	Normal breathing	Passed	2	Turning head side-to-side	Passed	2	Talking	9	Large	6	Large	6	Medium	2	Medium	Not included	Not included	6	Large
P047	Male	Passed	2	Bending over	Passed	2	Turning head side-to-side	Passed	2	Turning head side-to-side	6	Medium	6	Large	Not included	Not included	2	Medium	Not included	Not included	6	Large
P048	Male	Passed	2	Normal breathing	Passed	2	Deep breathing	Passed	2	None	4	Medium	1	Small	Not included	Not included	1	Small	Not included	Not included	1	Small
P049	Male	Passed	2	Turning head side-to-side	Passed	2	Normal breathing	Passed	2	None	4	Medium	7	Medium	3	Small	4	Medium	Not included	Not included	4	Medium
P050	Male	Passed	2	Normal breathing	Passed	2	None	Passed	2	Turning head side-to-side	5	Medium	Not included	Not included	3	Small	Not included	Not included	3	Small	3	Small
P051	Male	Passed	2	None	Passed	2	Bending over	Passed	2	Normal breathing	4	Medium	4	Medium	3	Small	3	Small	3	Small	2	Medium
P052	Male	Passed	2	Normal breathing	Passed	2	Bending over	Passed	2	Bending over	4	Medium	3	Small	Not included	Not included	3	Small	Not included	Not included	1	Small
P053	Male	Passed	2	Moving head up-and-down	Passed	2	Bending over	Passed	2	Normal breathing	6	Medium	6	Large	Not included	Not included	5	Medium	Not included	Not included	6	Large
P054	Male	Passed	2	Deep breathing	Passed	2	Bending over	Passed	2	Normal breathing	7	Medium	7	Medium	3	Small	4	Medium	Not included	Not included	2	Medium
P055	Male	Passed	2	Normal breathing	Passed	2	Bending over	Passed	2	Bending over	7	Medium	4	Medium	3	Small	3	Small	Not included	Not included	2	Medium
P056	Male	Passed	2	Normal breathing	Passed	2	None	Passed	2	Moving head up-and-down	4	Medium	4	Medium	1	Small	3	Small	Not included	Not included	1	Small
P057	Male	Passed	2	Bending over	Passed	2	None	Passed	2	Bending over	4	Medium	2	Medium	1	Small	1	Small	Not included	Not included	1	Small
P058	Male	Passed	2	Normal breathing	Passed	2	Normal breathing	Passed	2	None	7	Medium	7	Medium	6	Medium	2	Medium	Not included	Not included	5	Medium
P059	Male	Passed	2	Bending over	Passed	2	Turning head side-to-side	Passed	2	None	9	Large	8	Large	6	Medium	4	Medium	Not included	Not included	5	Medium
P060	Male	Passed	2	Normal breathing	Passed	2	Moving head up-and-down	Passed	2	None	7	Medium	5	Medium	3	Small	4	Medium	Not included	Not included	2	Medium
P061	Male	Passed	2	None	Passed	2	None	Passed	2	None	5	Medium	2	Medium	3	Small	2	Medium	3	Small	1	Small
P062	Male	Passed	2	Deep breathing	Passed	2	Turning head side-to-side	Passed	2	None	7	Medium	5	Medium	Not included	Not included	4	Medium	Not included	Not included	2	Medium
P063	Male	Passed	2	None	Passed	2	None	Passed	2	Bending over	4	Medium	2	Medium	3	Small	4	Medium	Not included	Not included	1	Small
P064	Male	Passed	2	None	Passed	2	Bending over	Passed	2	Bending over	4	Medium	4	Medium	1	Small	4	Medium	Not included	Not included	2	Medium
P065	Male	Passed	2	None	Passed	2	Normal breathing	Passed	2	Bending over	7	Medium	3	Small	6	Medium	3	Small	Not included	Not included	4	Medium
P066	Male	Passed	2	None	Passed	2	Bending over	Passed	2	None	7	Medium	5	Medium	3	Small	2	Medium	Not included	Not included	1	Small
P067	Male	Passed	2	Normal breathing	Passed	2	None	Passed	2	Bending over	8	Large	7	Medium	4	Medium	3	Small	7	Medium	2	Medium
P068	Male	Passed	2	None	Passed	2	Talking	Passed	2	Moving head up-and-down	8	Large	6	Large	3	Small	2	Medium	6	Medium	6	Large
P069	Male	Passed	2	Talking	Passed	2	Talking	Passed	2	Turning head side-to-side	5	Medium	4	Medium	1	Small	3	Small	1	Small	2	Medium
P070	Male	Passed	2	Bending over	Passed	2	Moving head up-and-down	Passed	2	Bending over	5	Medium	3	Small	2	Small	Not included	Not included	1	Small	3	Small
P102	Female	Passed	2	Moving head up-and-down	Passed	2	Moving head up-and-down	Passed	2	None	4	Medium	4	Medium	1	Small	3	Small	Not included	Not included	2	Medium
P103	Female	Passed	2	Talking	Passed	2	Talking	Passed	2	None	8	Large	7	Medium	4	Medium	2	Medium	6	Medium	2	Medium
P104	Female	Passed	2	Turning head side-to-side	Passed	2	Turning head side-to-side	Passed	2	Bending over	8	Large	8	Large	3	Small	4	Medium	3	Small	4	Medium
P105	Female	Passed	2	Moving head up-and-down	Passed	2	Turning head side-to-side	Passed	2	Bending over	2	Small	Not included	Not included	Not included	Not included	Not included	Not included	Not included	Not included	Not included	Not included
P106	Female	Passed	2	Moving head up-and-down	Passed	2	Bending over	Passed	2	Turning head side-to-side	8	Large	4	Medium	3	Small	2	Medium	3	Small	1	Small
P107	Female	Passed	2	Turning head side-to-side	Passed	2	None	Passed	2	Bending over	4	Medium	2	Medium	3	Small	3	Small	Not included	Not included	1	Small
P108	Female	Passed	2	None	Passed	2	Deep breathing	Passed	2	None	4	Medium	1	Small	Not included	Not included	3	Small	Not included	Not included	1	Small
P109	Female	Passed	2	None	Passed	2	Deep breathing	Passed	2	None	5	Medium	4	Medium	1	Small	4	Medium	1	Small	2	Medium
P110	Female	Passed	2	None	Passed	2	Turning head side-to-side	Passed	2	None	2	Small	Not included	Not included	Not included	Not included	Not included	Not included	Not included	Not included	Not included	Not included
P111	Female	Passed	2	Bending over	Passed	2	Bending over	Passed	2	Turning head side-to-side	3	Small	1	Small	Not included	Not included	1	Small	Not included	Not included	1	Small
P112	Female	Passed	2	Bending over	Passed	2	Normal breathing	Passed	2	Bending over	1	Small	Not included	Not included	Not included	Not included	Not included	Not included	Not included	Not included	Not included	Not included
P113	Female	Passed	2	Moving head up-and-down	Passed	2	None	Passed	2	Bending over	7	Medium	5	Medium	3	Small	2	Medium	Not included	Not included	2	Medium
P114	Female	Passed	2	Bending over	Passed	2	Bending over	Passed	2	Talking	4	Medium	5	Medium	3	Small	4	Medium	3	Small	2	Medium
P115	Female	Passed	2	None	Passed	2	Turning head side-to-side	Passed	2	None	3	Small	2	Medium	Not included	Not included	1	Small	Not included	Not included	1	Small
P116	Female	Passed	2	None	Passed	2	Deep breathing	Passed	2	Bending over	4	Medium	4	Medium	1	Small	3	Small	Not included	Not included	1	Small
P117	Female	Passed	2	Bending over	Passed	2	Bending over	Passed	2	Bending over	4	Medium	4	Medium	3	Small	3	Small	3	Small	2	Medium
P118	Female	Passed	2	None	Passed	2	Normal breathing	Passed	2	None	4	Medium	2	Medium	Not included	Not included	1	Small	Not included	Not included	1	Small
P119	Female	Passed	2	None	Passed	2	None	Passed	2	None	3	Small	2	Medium	Not included	Not included	1	Small	Not included	Not included	1	Small
P120	Female	Passed	2	None	Passed	2	Turning head side-to-side	Passed	2	None	7	Medium	6	Large	Not included	Not included	2	Medium	Not included	Not included	6	Large
P121	Female	Passed	2	None	Passed	2	None	Passed	2	None	2	Small	1	Small	Not included	Not included	3	Small	Not included	Not included	1	Small
P122	Female	Passed	2	None	Passed	2	None	Passed	2	None	1	Small	3	Small	Not included	Not included	Not included	Not included	Not included	Not included	1	Small
P123	Female	Passed	2	None	Passed	2	Talking	Passed	2	None	5	Medium	2	Medium	Not included	Not included	1	Small	1	Small	1	Small
P124	Female	Passed	2	None	Passed	2	None	Passed	2	None	3	Small	1	Small	Not included	Not included	1	Small	Not included	Not included	1	Small
P125	Female	Passed	2	None	Passed	2	Turning head side-to-side	Passed	2	None	Not included	Not included	3	Small	Not included	Not included	3	Small	Not included	Not included	1	Small
P126	Female	Passed	2	None	Passed	2	Turning head side-to-side	Passed	2	Bending over	5	Medium	2	Medium	2	Small	1	Small	1	Small	1	Small
P127	Female	Passed	2	None	Passed	2	None	Passed	2	None	1	Small	Not included	Not included	Not included	Not included	Not included	Not included	Not included	Not included	Not included	Not included
P128	Female	Passed	2	Deep breathing	Passed	2	None	Passed	2	Normal breathing	8	Large	4	Medium	3	Small	4	Medium	3	Small	2	Medium
P129	Female	Passed	2	Bending over	Passed	2	Bending over	Passed	2	None	6	Medium	2	Medium	Not included	Not included	3	Small	Not included	Not included	1	Small
P130	Female	Passed	2	None	Passed	2	Bending over	Passed	2	None	8	Large	5	Medium	3	Small	2	Medium	3	Small	2	Medium
P131	Female	Passed	2	Bending over	Passed	2	None	Passed	2	None	3	Small	1	Small	Not included	Not included	1	Small	Not included	Not included	Not included	Not included
P132	Female	Passed	2	Moving head up-and-down	Passed	2	Moving head up-and-down	Passed	2	Moving head up-and-down	4	Medium	2	Medium	3	Small	2	Medium	Not included	Not included	1	Small
P133	Female	Passed	2	Normal breathing	Passed	2	Talking	Passed	2	None	2	Small	1	Small	1	Small	3	Small	Not included	Not included	1	Small
P134	Female	Passed	2	Bending over	Passed	2	Bending over	Passed	2	Bending over	7	Medium	5	Medium	3	Small	2	Medium	Not included	Not included	1	Small
P135	Female	Passed	2	Bending over	Passed	2	Bending over	Passed	2	Bending over	4	Medium	2	Medium	1	Small	1	Small	Not included	Not included	1	Small
P136	Female	Passed	2	Normal breathing	Passed	2	Deep breathing	Passed	2	None	1	Small	1	Small	Not included	Not included	1	Small	Not included	Not included	Not included	Not included
P137	Female	Passed	2	None	Passed	2	None	Passed	2	None	4	Medium	2	Medium	1	Small	1	Small	Not included	Not included	1	Small
P138	Female	Passed	2	Normal breathing	Passed	2	Normal breathing	Passed	2	Normal breathing	4	Medium	2	Medium	1	Small	3	Small	Not included	Not included	1	Small
P139	Female	Passed	2	None	Passed	2	None	Passed	2	None	4	Medium	2	Medium	1	Small	1	Small	Not included	Not included	1	Small
P140	Female	Passed	2	None	Passed	2	Moving head up-and-down	Passed	2	Normal breathing	7	Medium	6	Large	3	Small	2	Medium	Not included	Not included	6	Large
P141	Female	Passed	2	None	Passed	2	None	Passed	2	None	4	Medium	1	Small	1	Small	1	Small	Not included	Not included	1	Small
P142	Female	Passed	2	Bending over	Passed	2	Moving head up-and-down	Passed	2	None	4	Medium	2	Medium	1	Small	4	Medium	Not included	Not included	2	Medium
P143	Female	Passed	2	Turning head side-to-side	Passed	2	Bending over	Passed	2	Deep breathing	7	Medium	6	Large	3	Small	1	Small	Not included	Not included	1	Small
P144	Female	Passed	2	None	Passed	2	Normal breathing	Passed	2	None	5	Medium	4	Medium	Not included	Not included	3	Small	1	Small	1	Small
P145	Female	Passed	2	Moving head up-and-down	Passed	2	Talking	Passed	2	Moving head up-and-down	4	Medium	4	Medium	1	Small	3	Small	Not included	Not included	1	Small
P146	Female	Passed	2	Deep breathing	Passed	2	Turning head side-to-side	Passed	2	None	Not included	Not included	3	Small	Not included	Not included	Not included	Not included	Not included	Not included	Not included	Not included
P147	Female	Passed	2	None	Passed	2	None	Passed	2	None	4	Medium	4	Medium	1	Small	3	Small	Not included	Not included	2	Medium
P148	Female	Passed	2	None	Passed	2	Bending over	Passed	2	None	6	Medium	6	Large	Not included	Not included	1	Small	Not included	Not included	1	Small
P149	Female	Passed	2	Bending over	Passed	2	Bending over	Passed	2	None	4	Medium	1	Small	Not included	Not included	3	Small	Not included	Not included	1	Small
P150	Female	Passed	2	Moving head up-and-down	Passed	2	Talking	Passed	2	None	4	Medium	1	Small	1	Small	1	Small	Not included	Not included	1	Small
P151	Female	Passed	2	None	Passed	2	None	Passed	2	None	1	Small	1	Small	Not included	Not included	Not included	Not included	Not included	Not included	Not included	Not included
P152	Female	Passed	2	None	Passed	2	Deep breathing	Passed	2	None	7	Medium	5	Medium	3	Small	2	Medium	Not included	Not included	1	Small
P153	Female	Passed	2	Normal breathing	Passed	2	Talking	Passed	2	Moving head up-and-down	4	Medium	2	Medium	Not included	Not included	1	Small	Not included	Not included	1	Small
P154	Female	Passed	2	Moving head up-and-down	Passed	2	Bending over	Passed	2	Bending over	4	Medium	2	Medium	3	Small	1	Small	Not included	Not included	1	Small
P155	Female	Passed	2	None	Passed	2	Normal breathing	Passed	2	None	4	Medium	1	Small	1	Small	1	Small	Not included	Not included	1	Small
P156	Female	Passed	2	None	Passed	2	Normal breathing	Passed	2	None	2	Small	3	Small	Not included	Not included	Not included	Not included	Not included	Not included	1	Small
P157	Female	Passed	2	Normal breathing	Passed	2	Bending over	Passed	2	Bending over	6	Medium	1	Small	Not included	Not included	1	Small	Not included	Not included	Not included	Not included
P158	Female	Passed	2	None	Passed	2	Bending over	Passed	2	None	5	Medium	4	Medium	4	Medium	3	Small	3	Small	4	Medium
P159	Female	Passed	2	None	Passed	2	None	Passed	2	None	3	Small	1	Small	Not included	Not included	1	Small	Not included	Not included	Not included	Not included
P160	Female	Passed	2	Deep breathing	Passed	2	Moving head up-and-down	Passed	2	Normal breathing	7	Medium	2	Medium	Not included	Not included	1	Small	Not included	Not included	1	Small
P161	Female	Passed	2	Normal breathing	Passed	2	Normal breathing	Passed	2	Talking	3	Small	1	Small	Not included	Not included	1	Small	Not included	Not included	Not included	Not included
P162	Female	Passed	2	None	Passed	2	None	Passed	2	None	Not included	Not included	3	Small	4	Medium	3	Small	4	Medium	3	Small
P163	Female	Passed	2	None	Passed	2	Normal breathing	Passed	2	None	4	Medium	2	Medium	3	Small	3	Small	Not included	Not included	1	Small
P164	Female	Passed	2	None	Passed	2	None	Passed	2	Normal breathing	5	Medium	4	Medium	3	Small	4	Medium	3	Small	2	Medium
P165	Female	Passed	2	None	Passed	2	Bending over	Passed	2	Bending over	5	Medium	5	Medium	3	Small	4	Medium	3	Small	2	Medium
P166	Female	Passed	2	Bending over	Passed	2	None	Passed	2	None	7	Medium	7	Medium	3	Small	4	Medium	Not included	Not included	2	Medium
P167	Female	Passed	2	None	Passed	2	Bending over	Passed	2	Moving head up-and-down	4	Medium	2	Medium	1	Small	3	Small	Not included	Not included	1	Small
P168	Female	Passed	2	Normal breathing	Passed	2	None	Passed	2	None	7	Medium	5	Medium	3	Small	4	Medium	Not included	Not included	2	Medium
P169	Female	Passed	2	Bending over	Passed	2	Turning head side-to-side	Passed	2	Bending over	7	Medium	5	Medium	3	Small	3	Small	Not included	Not included	1	Small
P170	Female	Passed	2	None	Passed	2	None	Passed	2	None	8	Large	8	Large	7	Medium	7	Medium	6	Medium	5	Medium
P171	Female	Passed	2	Normal breathing	Passed	2	Moving head up-and-down	Passed	2	Bending over	7	Medium	6	Large	Not included	Not included	1	Small	Not included	Not included	1	Small
P172	Female	Passed	2	None	Passed	2	Normal breathing	Passed	2	Bending over	7	Medium	2	Medium	3	Small	2	Medium	Not included	Not included	1	Small
QLFT: qualitative fit test; NIOSH: the U.S. National Institute for Occupational Safety and Health.
a Fit levels of three N95 masks for each participant were distributed into individual cells and size groups in the respirator fit test panels of bivariate and principal component analysis designs developed in this study, developed by the NIOSH and reported in Zhuang et al. [11], and developed by Chen et al. [17].
b If the participant tasted the BitrexTM solution-based aerosol, then the participant passed the sensitivity test and in the “Taste threshold screening” column the result was noted as “Passed”. If the participant was unable to taste the aerosol dispersion after 6 cycles, the sensitivity teste would be considered as having failed and in the “Taste threshold screening” column the result would be no…
c The QfitTM was programmed to disperse the test solution in cycles of 6 sec. In the sensitivity test, each participant was sprayed with an initial dispersion of 2 cycles (12 sec). When the participant tasted the aerosol, the testing ended. If the first aerosol dispersion was not tasted, an additional dispersion of two cycles would then proceed. A maximum of three dispersions of 6 cycles was allo…
d Fit-tested N95 masks were described in detail in the subsection “Filtering facepiece respirators” of the section “Facial fit of respirators of different facepiece design” in “Materials and methods”. The maneuver indicated in the column “Final maneuver completed in QLFT” indicated the last maneuver in the sequence of maneuvers in the QLFT successfully completed by the participant. The maneuvers …
e Head-and-face dimensions of the participant did not fall within the ranges of the specified respirator fit test panel of bivariate or principal component analysis design.
