# Supplementary material for: Characterization of small-to-medium head-and-face dimensions for developing respirator fit test panels and evaluating fit of filtering facepiece respirators with different faceseal design
Source: PLoS One. 2017 Nov 27;12(11):e0188638. doi: 10.1371/journal.pone.0188638 (PMC5703559; doi:10.1371/journal.pone.0188638)
Supplement: S3 Dataset — (XLSX) [file pone.0188638.s004.xlsx]

## Sheet: S3_Dataset
S3 Dataset. Results of qualitative and quantitative fit tests performed in parallel for respirator fit evaluation.
Number	Gender	Respirator modela	Taste threshold screeningb (Sensitivity test)	Cycles of dispersionc (Sensitivity test)	Final maneuver completed in QLFTd	QLFT resulte	Fit factor for normal breathingf	Fit factor for deep breathingf	Fit factor for turning head side-to-sidef	Fit factor for moving head up-and-downf	Fit factor for talkingf	Fit factor for bending overf	Fit factor for normal breadthing againf	Overall fit factorg	QNFT resulth
P014	Male	Cup model	Passed	2	Moving head up-and-down	Failed	24	16	25	14	18	13	12	16	Failed
P014	Male	Fold model	Passed	2	Bending over	Passed	69	74	64	76	190	91	42	72	Failed
P014	Male	Liner model	Passed	2	Talking	Failed	187	200	200	187	200	200	200	196	Passed
P015	Male	Cup model	Passed	2	Bending over	Passed	200	200	174	164	156	85	119	145	Passed
P015	Male	Fold model	Passed	2	Moving head up-and-down	Failed	200	200	200	193	112	113	46	117	Passed
P015	Male	Liner model	Passed	2	Deep breathing	Failed	6.6	3.4	5.1	7.5	6	4.3	2.6	4	Failed
P017	Male	Cup model	Passed	2	Bending over	Passed	40	66	169	98	131	64	142	81	Failed
P017	Male	Fold model	Passed	2	Turning head side-to-side	Failed	7.8	5.1	6.8	7.7	6.3	6	5.1	6	Failed
P017	Male	Liner model	Passed	2	None	Failed	7.3	5.6	4.6	7.7	7.3	5.3	7.4	6	Failed
P027	Male	Cup model	Passed	2	Moving head up-and-down	Failed	10	3.8	8.7	16	8.3	3	9.8	6	Failed
P027	Male	Fold model	Passed	2	Moving head up-and-down	Failed	34	15	15	11	11	7.1	9.3	12	Failed
P027	Male	Liner model	Passed	2	Turning head side-to-side	Failed	8.5	12	6.7	6.6	10	6.4	7.6	8	Failed
P032	Male	Cup model	Passed	2	Bending over	Passed	165	146	106	128	147	105	116	127	Passed
P032	Male	Fold model	Passed	2	Bending over	Passed	200	200	200	200	200	200	200	200	Passed
P032	Male	Liner model	Passed	2	Deep breathing	Failed	14	19	4.3	10	30	13	9.1	10	Failed
P035	Male	Cup model	Passed	2	Bending over	Passed	52	77	55	37	59	34	34	46	Failed
P035	Male	Fold model	Passed	2	Bending over	Passed	49	200	200	200	119	54	72	92	Failed
P035	Male	Liner model	Passed	2	Bending over	Passed	109	81	58	64	200	44	45	67	Failed
P040	Male	Cup model	Passed	2	Bending over	Passed	97	101	47	47	41	56	69	59	Failed
P040	Male	Fold model	Passed	2	Bending over	Passed	200	200	200	200	85	26	39	73	Failed
P040	Male	Liner model	Passed	2	Deep breathing	Failed	26	26	12	19	146	22	33	24	Failed
P062	Male	Cup model	Passed	2	Deep breathing	Failed	77	40	42	49	43	54	69	51	Failed
P062	Male	Fold model	Passed	2	Turning head side-to-side	Failed	28	16	17	61	25	11	23	20	Failed
P062	Male	Liner model	Passed	2	None	Failed	49	101	63	75	118	34	54	60	Failed
P064	Male	Cup model	Passed	2	None	Failed	14	28	105	169	111	200	200	49	Failed
P064	Male	Fold model	Passed	2	Bending over	Passed	200	200	200	200	200	200	80	165	Passed
P064	Male	Liner model	Passed	2	Bending over	Passed	200	200	200	200	200	200	200	200	Passed
P068	Male	Cup model	Passed	2	None	Failed	4.9	4	10	9.3	15	15	7.3	8	Failed
P068	Male	Fold model	Passed	2	Talking	Failed	200	200	200	200	200	200	200	200	Passed
P068	Male	Liner model	Passed	2	Moving head up-and-down	Failed	185	187	34	47	66	21	10	31	Failed
P069	Male	Cup model	Passed	2	Talking	Failed	72	87	79	124	123	97	200	101	Passed
P069	Male	Fold model	Passed	2	Talking	Failed	26	34	30	25	130	35	27	33	Failed
P069	Male	Liner model	Passed	2	Turning head side-to-side	Failed	40	24	33	20	57	15	33	27	Failed
P070	Male	Cup model	Passed	2	Bending over	Passed	200	200	200	200	200	200	200	200	Passed
P070	Male	Fold model	Passed	2	Moving head up-and-down	Failed	8	16	29	46	16	10	17	15	Failed
P070	Male	Liner model	Passed	2	Bending over	Passed	200	200	101	200	193	12	41	51	Failed
P071	Male	Cup model	Passed	2	Talking	Failed	21	30	14	25	38	12	15	19	Failed
P071	Male	Fold model	Passed	2	Moving head up-and-down	Failed	79	89	127	166	200	8.1	9.7	26	Failed
P072	Male	Cup model	Passed	2	Talking	Failed	142	140	48	116	140	43	44	72	Failed
P072	Male	Fold model	Passed	2	Talking	Failed	200	200	200	200	200	52	38	99	Failed
P074	Male	Cup model	Passed	2	Moving head up-and-down	Failed	137	200	104	200	200	53	197	125	Passed
P074	Male	Fold model	Passed	2	Deep breathing	Failed	200	200	200	200	200	20	44	72	Failed
P075	Male	Cup model	Passed	2	Talking	Failed	5.9	5.5	22	10	33	89	200	13	Failed
P075	Male	Fold model	Passed	2	Talking	Failed	200	200	200	139	200	11	13	36	Failed
P076	Male	Cup model	Passed	2	None	Failed	175	31	75	22	76	19	19	33	Failed
P076	Male	Fold model	Passed	2	Moving head up-and-down	Failed	156	200	35	48	8.1	8.7	9.2	17	Failed
P077	Male	Cup model	Passed	2	Deep breathing	Failed	17	6.6	19	21	72	95	91	20	Failed
P077	Male	Fold model	Passed	2	Normal breathing	Failed	188	200	200	164	61	9.4	8.9	27	Failed
P078	Male	Cup model	Passed	2	Bending over	Passed	200	200	200	200	200	200	200	200	Passed
P078	Male	Fold model	Passed	2	Bending over	Passed	200	200	200	200	200	200	200	200	Passed
P079	Male	Cup model	Passed	2	Moving head up-and-down	Failed	68	67	17	31	27	33	58	34	Failed
P079	Male	Fold model	Passed	2	Moving head up-and-down	Failed	169	183	182	28	80	126	37	70	Failed
P080	Male	Cup model	Passed	2	Bending over	Passed	200	200	200	200	200	139	200	188	Passed
P080	Male	Fold model	Passed	2	Bending over	Passed	200	200	200	200	200	200	200	200	Passed
P081	Male	Cup model	Passed	2	None	Failed	165	153	176	200	182	21	45	71	Failed
P081	Male	Fold model	Passed	2	Bending over	Passed	101	159	200	200	171	66	85	119	Passed
P082	Male	Cup model	Passed	2	Bending over	Passed	200	200	192	200	200	115	200	180	Passed
P082	Male	Fold model	Passed	2	Talking	Failed	200	200	200	200	164	167	109	170	Passed
P083	Male	Cup model	Passed	2	Bending over	Passed	200	200	200	200	200	35	200	120	Passed
P083	Male	Fold model	Passed	2	Bending over	Passed	82	86	52	55	33	28	34	45	Failed
P084	Male	Cup model	Passed	2	Bending over	Passed	194	200	200	200	200	100	151	168	Passed
P084	Male	Fold model	Passed	2	Bending over	Passed	200	200	200	200	200	200	200	200	Passed
P085	Male	Cup model	Passed	2	None	Failed	2.3	2.9	2.4	2.3	3.5	2.6	2.3	3	Failed
P085	Male	Fold model	Passed	2	Bending over	Passed	200	200	200	200	200	200	200	200	Passed
P086	Male	Cup model	Passed	2	Bending over	Passed	68	62	93	163	175	149	200	107	Passed
P086	Male	Fold model	Passed	2	Bending over	Passed	200	200	200	200	200	200	200	200	Passed
P087	Male	Cup model	Passed	2	Bending over	Passed	200	200	103	76	200	198	150	141	Passed
P087	Male	Fold model	Passed	2	Bending over	Passed	200	200	200	200	200	100	200	175	Passed
P088	Male	Cup model	Passed	2	Talking	Failed	200	200	200	200	200	89	200	170	Passed
P088	Male	Fold model	Passed	2	Talking	Failed	200	200	200	200	200	187	187	196	Passed
P089	Male	Cup model	Passed	2	None	Failed	200	200	200	200	200	85	20	81	Failed
P089	Male	Fold model	Passed	2	None	Failed	200	80	81	100	108	14	22	42	Failed
P091	Male	Cup model	Passed	2	Moving head up-and-down	Failed	40	17	26	119	200	90	197	46	Failed
P091	Male	Fold model	Passed	2	Deep breathing	Failed	200	200	200	200	200	46	14	59	Failed
P092	Male	Cup model	Passed	2	Bending over	Passed	200	133	200	128	102	15	200	66	Failed
P092	Male	Fold model	Passed	2	Moving head up-and-down	Failed	75	24	26	27	54	4.8	25	18	Failed
P093	Male	Cup model	Passed	2	None	Failed	110	98	32	35	98	60	81	59	Failed
P093	Male	Fold model	Passed	2	Talking	Failed	200	200	200	200	200	11	12	35	Failed
P094	Male	Cup model	Passed	2	Moving head up-and-down	Failed	40	72	43	38	19	28	41	35	Failed
P094	Male	Fold model	Passed	2	Talking	Failed	200	200	200	200	200	200	200	200	Passed
P095	Male	Cup model	Passed	2	Turning head side-to-side	Failed	200	200	200	200	168	117	200	177	Passed
P095	Male	Fold model	Passed	2	Moving head up-and-down	Failed	12	14	14	39	55	7.4	9.8	14	Failed
P096	Male	Cup model	Passed	2	Normal breathing	Failed	43	113	45	35	23	14	48	32	Failed
P096	Male	Fold model	Passed	2	Moving head up-and-down	Failed	200	200	200	200	200	34	87	106	Passed
P097	Male	Cup model	Passed	2	Bending over	Passed	109	122	200	25	141	37	111	66	Failed
P097	Male	Fold model	Passed	2	Bending over	Passed	200	200	200	200	200	200	200	200	Passed
P098	Male	Cup model	Passed	2	Moving head up-and-down	Failed	155	132	16	184	160	21	155	49	Failed
P098	Male	Fold model	Passed	2	Moving head up-and-down	Failed	200	200	200	200	74	34	89	94	Failed
P099	Male	Cup model	Passed	2	Moving head up-and-down	Failed	163	96	23	50	134	39	55	53	Failed
P099	Male	Fold model	Passed	2	Talking	Failed	17	27	7.9	8.2	61	2.2	18	8	Failed
P100	Male	Cup model	Passed	2	Normal breathing	Failed	17	22	4.3	4.6	4.8	9.4	5.3	7	Failed
P100	Male	Fold model	Passed	2	Bending over	Passed	145	200	200	200	145	25	53	80	Failed
P101	Male	Cup model	Passed	2	Talking	Failed	200	200	200	200	200	51	200	141	Passed
P101	Male	Fold model	Passed	2	Talking	Failed	200	200	200	200	200	126	200	185	Passed
P103	Female	Cup model	Passed	2	Talking	Failed	26	146	99	92	25	10	8.3	21	Failed
P103	Female	Fold model	Passed	2	Talking	Failed	45	38	42	10	64	11	32	23	Failed
P103	Female	Liner model	Passed	2	None	Failed	11	10	19	20	35	9.1	15	14	Failed
P120	Female	Cup model	Passed	2	None	Failed	5.1	4.8	4.1	3.1	5.9	2.4	2.9	4	Failed
P120	Female	Fold model	Passed	2	Turning head side-to-side	Failed	35	34	26	20	41	27	9.8	23	Failed
P120	Female	Liner model	Passed	2	None	Failed	2.6	2.6	2.7	2.3	3.7	3.3	3.4	3	Failed
P121	Female	Cup model	Passed	2	None	Failed	5.6	8.5	5.5	3.6	4	3.2	4.8	5	Failed
P121	Female	Fold model	Passed	2	None	Failed	7.4	6.1	6	5.2	9.7	5.6	6.9	6	Failed
P121	Female	Liner model	Passed	2	None	Failed	2	2.2	2	2	2.7	2.1	2.2	2	Failed
P130	Female	Cup model	Passed	2	None	Failed	200	200	65	8.9	23	132	35	32	Failed
P130	Female	Fold model	Passed	2	Bending over	Passed	200	200	134	72	200	119	72	119	Passed
P130	Female	Liner model	Passed	2	None	Failed	4.2	3.5	3.1	3.9	4.9	4.5	4.9	4	Failed
P136	Female	Cup model	Passed	2	Normal breathing	Failed	5.5	6.5	7.5	6.8	7.9	8	7.1	7	Failed
P136	Female	Fold model	Passed	2	Deep breathing	Failed	25	24	14	15	15	11	9.5	15	Failed
P136	Female	Liner model	Passed	2	None	Failed	5.8	5.1	5.5	6.7	5.4	5.9	6.2	6	Failed
P141	Female	Cup model	Passed	2	None	Failed	4.4	6.3	4.2	16	15	7.9	9.2	7	Failed
P141	Female	Fold model	Passed	2	None	Failed	15	30	32	23	34	23	18	23	Failed
P141	Female	Liner model	Passed	2	None	Failed	12	13	12	12	9.9	13	13	12	Failed
P145	Female	Cup model	Passed	2	Moving head up-and-down	Failed	12	34	55	34	118	10	50	24	Failed
P145	Female	Fold model	Passed	2	Talking	Failed	200	200	200	200	200	200	200	200	Passed
P145	Female	Liner model	Passed	2	Moving head up-and-down	Failed	200	200	133	123	200	200	200	172	Passed
P147	Female	Cup model	Passed	2	None	Failed	4.5	4.4	6.6	7.3	28	4.8	4.7	6	Failed
P147	Female	Fold model	Passed	2	None	Failed	11	12	11	8.9	8.6	7.2	8	9	Failed
P147	Female	Liner model	Passed	2	None	Failed	21	200	200	200	12	35	200	39	Failed
P153	Female	Cup model	Passed	2	Normal breathing	Failed	3	3	2.8	3	3.6	2.9	3.6	3	Failed
P153	Female	Fold model	Passed	2	Talking	Failed	12	19	26	17	19	18	16	17	Failed
P153	Female	Liner model	Passed	2	Moving head up-and-down	Failed	8.2	7.9	13	9.1	8.8	7	10	9	Failed
P162	Female	Cup model	Passed	2	None	Failed	200	32	14	200	11	122	191	32	Failed
P162	Female	Fold model	Passed	2	None	Failed	55	52	85	34	23	10	22	26	Failed
P162	Female	Liner model	Passed	2	None	Failed	25	7.9	127	22	3.9	12	9.3	10	Failed
P164	Female	Cup model	Passed	2	None	Failed	59	48	11	18	41	29	58	27	Failed
P164	Female	Fold model	Passed	2	None	Failed	6.2	7.4	7.2	6.8	15	6.3	7.5	7	Failed
P164	Female	Liner model	Passed	2	Normal breathing	Failed	154	172	89	107	129	36	144	93	Failed
P165	Female	Cup model	Passed	2	None	Failed	50	70	87	7.2	75	14	15	21	Failed
P165	Female	Fold model	Passed	2	Bending over	Passed	200	200	200	200	200	200	200	200	Passed
P165	Female	Liner model	Passed	2	Bending over	Passed	200	200	200	200	200	200	200	200	Passed
P167	Female	Cup model	Passed	2	None	Failed	8.2	10	5.7	10	5.7	5	4.3	6	Failed
P167	Female	Fold model	Passed	2	Bending over	Passed	200	200	200	200	200	200	200	200	Passed
P167	Female	Liner model	Passed	2	Moving head up-and-down	Failed	23	23	19	20	33	58	31	26	Failed
P171	Female	Cup model	Passed	2	Normal breathing	Failed	73	76	30	75	190	27	42	50	Failed
P171	Female	Fold model	Passed	2	Moving head up-and-down	Failed	92	200	200	156	113	48	35	82	Failed
P171	Female	Liner model	Passed	2	Bending over	Passed	200	200	200	200	200	200	200	200	Passed
P172	Female	Cup model	Passed	2	None	Failed	6.4	11	4	9.1	24	8	10	8	Failed
P172	Female	Fold model	Passed	2	Normal breathing	Failed	10	19	9	31	94	5.7	6.6	11	Failed
P172	Female	Liner model	Passed	2	Bending over	Passed	48	76	63	30	200	77	48	57	Failed
P173	Female	Cup model	Passed	2	Bending over	Passed	200	200	200	200	200	200	200	200	Passed
P173	Female	Fold model	Passed	2	Moving head up-and-down	Failed	20	23	18	19	20	8.7	25	17	Failed
P174	Female	Cup model	Passed	2	Turning head side-to-side	Failed	200	200	200	186	200	137	200	186	Passed
P174	Female	Fold model	Passed	2	Moving head up-and-down	Failed	200	200	200	154	200	64	200	149	Passed
P175	Female	Cup model	Passed	2	Normal breathing	Failed	186	172	92	52	200	46	26	66	Failed
P175	Female	Fold model	Passed	2	Talking	Failed	26	32	46	28	46	42	200	39	Failed
P176	Female	Cup model	Passed	2	Normal breathing	Failed	26	24	43	56	71	27	31	34	Failed
P176	Female	Fold model	Passed	2	Turning head side-to-side	Failed	3.8	2.8	4.5	3.1	8.3	3.4	3.8	4	Failed
P177	Female	Cup model	Passed	2	None	Failed	3.6	4	6.1	9.5	20	7.7	7.8	6	Failed
P177	Female	Fold model	Passed	2	Moving head up-and-down	Failed	12	14	10	13	23	7.3	15	12	Failed
P179	Female	Cup model	Passed	2	Talking	Failed	200	200	200	200	200	30	122	105	Passed
P179	Female	Fold model	Passed	2	Bending over	Passed	200	200	200	200	200	110	200	179	Passed
P180	Female	Cup model	Passed	2	Normal breathing	Failed	6.8	15	11	14	158	68	42	17	Failed
P180	Female	Fold model	Passed	2	Moving head up-and-down	Failed	93	16	49	53	62	33	98	41	Failed
P181	Female	Cup model	Passed	2	None	Failed	4.9	20	200	50	155	127	200	23	Failed
P181	Female	Fold model	Passed	2	Moving head up-and-down	Failed	200	200	200	199	200	200	200	200	Passed
P182	Female	Cup model	Passed	2	Moving head up-and-down	Failed	200	200	200	200	200	111	200	179	Passed
P182	Female	Fold model	Passed	2	Bending over	Passed	200	200	200	200	200	200	200	200	Passed
P183	Female	Cup model	Passed	2	Bending over	Passed	200	200	200	200	200	200	175	196	Passed
P183	Female	Fold model	Passed	2	Normal breathing	Failed	200	200	200	150	200	16	74	68	Failed
P184	Female	Cup model	Passed	2	Moving head up-and-down	Failed	200	200	200	103	200	71	200	143	Passed
P184	Female	Fold model	Passed	2	Bending over	Passed	200	200	200	200	200	200	200	200	Passed
P185	Female	Cup model	Passed	2	Talking	Failed	12	55	73	34	128	27	19	29	Failed
P185	Female	Fold model	Passed	2	Bending over	Passed	200	200	200	200	200	200	200	200	Passed
P188	Female	Cup model	Passed	2	Bending over	Passed	200	200	200	200	200	148	200	190	Passed
P188	Female	Fold model	Passed	2	Bending over	Passed	200	200	200	200	200	200	154	192	Passed
P189	Female	Cup model	Passed	2	Moving head up-and-down	Failed	22	24	8.2	15	14	11	17	14	Failed
P189	Female	Fold model	Passed	2	Bending over	Passed	200	200	182	21	200	200	200	90	Failed
P190	Female	Cup model	Passed	2	Deep breathing	Failed	3.6	3.7	2.7	3	5.4	4.7	3.6	4	Failed
P190	Female	Fold model	Passed	2	Moving head up-and-down	Failed	8.7	9.1	10	3.7	10	7.9	8.6	7	Failed
P191	Female	Cup model	Passed	2	Turning head side-to-side	Failed	22	55	69	73	87	19	12	29	Failed
P191	Female	Fold model	Passed	2	Talking	Failed	188	200	134	7.8	96	29	44	33	Failed
P192	Female	Cup model	Passed	2	Bending over	Passed	141	200	142	121	200	169	200	162	Passed
P192	Female	Fold model	Passed	2	Bending over	Passed	200	200	200	200	200	200	200	200	Passed
P193	Female	Cup model	Passed	2	Bending over	Passed	200	200	200	200	200	200	200	200	Passed
P193	Female	Fold model	Passed	2	Bending over	Passed	156	200	181	200	156	33	96	101	Passed
P194	Female	Cup model	Passed	2	Talking	Failed	200	200	200	200	195	200	200	199	Passed
P194	Female	Fold model	Passed	2	Bending over	Passed	200	200	200	86	139	49	83	106	Passed
P196	Female	Cup model	Passed	2	None	Failed	3.1	3.9	5.1	4.8	6.6	3.8	4.3	4	Failed
P196	Female	Fold model	Passed	2	None	Failed	82	95	66	123	59	34	45	61	Failed
P197	Female	Cup model	Passed	2	Bending over	Passed	177	200	200	135	182	18	147	77	Failed
P197	Female	Fold model	Passed	2	Moving head up-and-down	Failed	49	53	38	46	41	2.4	7.7	11	Failed
P198	Female	Cup model	Passed	2	None	Failed	23	28	14	22	25	17	22	21	Failed
P198	Female	Fold model	Passed	2	Talking	Failed	200	200	200	200	200	200	200	200	Passed
P199	Female	Cup model	Passed	2	Moving head up-and-down	Failed	9.8	11	11	37	29	9.7	10	13	Failed
P199	Female	Fold model	Passed	2	Normal breathing	Failed	28	17	13	25	25	7.9	17	16	Failed
P200	Female	Cup model	Passed	2	Deep breathing	Failed	45	45	65	60	37	40	45	46	Failed
P200	Female	Fold model	Passed	2	Turning head side-to-side	Failed	69	39	24	6.4	22	11	5.6	13	Failed
P201	Female	Cup model	Passed	2	None	Failed	9.1	9.6	14	10	12	3.1	6.1	7	Failed
P201	Female	Fold model	Passed	2	None	Failed	61	46	45	23	51	21	24	33	Failed
P202	Female	Cup model	Passed	2	None	Failed	11	12	13	15	19	12	9.7	13	Failed
P202	Female	Fold model	Passed	2	Deep breathing	Failed	200	137	46	14	189	60	68	49	Failed
P203	Female	Cup model	Passed	2	Turning head side-to-side	Failed	200	200	200	200	85	185	200	166	Passed
P203	Female	Fold model	Passed	2	Moving head up-and-down	Failed	102	200	157	170	167	128	79	131	Passed
P204	Female	Cup model	Passed	2	Turning head side-to-side	Failed	200	200	200	77	200	200	200	163	Passed
P204	Female	Fold model	Passed	2	None	Failed	51	74	25	15	44	14	20	25	Failed
P205	Female	Cup model	Passed	2	None	Failed	69	51	21	15	33	27	30	28	Failed
P205	Female	Fold model	Passed	2	Normal breathing	Failed	29	31	19	21	41	15	25	23	Failed
P206	Female	Cup model	Passed	2	None	Failed	9.3	10	8.2	13	22	10	13	11	Failed
P206	Female	Fold model	Passed	2	Turning head side-to-side	Failed	23	21	8	11	26	10	31	15	Failed
QLFT: qualitative fit test; ONFT: quantitative fit test.
a Fit-tested N95 masks were described in detail in the subsection “Filtering facepiece respirators” of the section “Facial fit of respirators of different facepiece design” in “Materials and methods”.
b If the participant tasted the BitrexTM solution-based aerosol, then the participant passed the sensitivity test and in the “Taste threshold screening” column the result was noted as “Passed”. If the participant was unable to taste the aerosol dispersion after 6 cycles, the sensitivity teste would be considered as having failed and in the “Taste threshold screening” column the result would be no…
c The QfitTM was programmed to disperse the test solution in cycles of 6 sec. In the sensitivity test, each participant was sprayed with an initial dispersion of 2 cycles (12 sec). When the participant tasted the aerosol, the testing ended. If the first aerosol dispersion was not tasted, an additional dispersion of two cycles would then proceed. A maximum of three dispersions of 6 cycles was allo…
d The maneuver indicated in the column “Final maneuver completed in QLFT” indicated the last maneuver in the sequence of maneuvers in the QLFT successfully completed by the participant. The maneuvers exercised in the QLFT, in the order of exercising sequence, were “Normal breathing”, “Deep breathing”, “Turning head side-to-side”, “Moving head up-and-down”, “Talking”, “Bending over”, and “Normal b…
e If the participant did not taste the BirtexTM solution-based aerosol in all exercised manuevers, the participant and the respirator passed the fit test, and the result was noted in the column “QLFT result” as “Passed”. Only the tests shown in the column “Final maneruver completed in QLFT” as “Bending over” (wherein the participants also completed the final manuever “Normal breathing again”) wer…
f In the quantitative fit test the fit factor for an individual maneuver was determined by taking the ratio of the concentration of particulates measured outside the mask to the concentration measured inside the mask. The upper limit of fit factor as determined for individual maneuvers and overall test using the ambient aerosol condensation nuclei counter for an N95 filtering facepiece respirator…
g The overall fit factor in the QNFT was calculated from integration of the fit factors determined for individual maneuvers. The integration involves first converting the fit factors for individual maneuvers to penetration values, then determining the average and subsequently converting that result back to a fit factor (the overall fit factor). This procedure is mathematically described as: Overa…
h For a half-facepiece respirator (includes filtering facepieces), the minimum fit factor required for passing the test was 100. If the overall fit factor determined in a QNFT was less than 100, the test was considered having failed and the result was noted in the column “QNFT result” as “Failed”.
