# Supplementary material for: Characterization of small-to-medium head-and-face dimensions for developing respirator fit test panels and evaluating fit of filtering facepiece respirators with different faceseal design
Source: PLoS One. 2017 Nov 27;12(11):e0188638. doi: 10.1371/journal.pone.0188638 (PMC5703559; doi:10.1371/journal.pone.0188638)
Supplement: S1 Table — (XLSX) [file pone.0188638.s005.xlsx]

## Sheet: S1 Table
S1 Table. Summary statistics for principal component analysis weighted to the participants in this study.
Principal component	Eigenvalue	Cumulative eigenvalue	Percentage total variance	Cumulative (%)
1	3.663	3.663	36.634	36.634
2	1.251	4.915	12.515	49.149
3	1.057	5.972	10.574	59.723
4	0.794	6.766	7.94	67.663
5	0.765	7.531	7.651	75.314
6	0.634	8.166	6.345	81.659
7	0.577	8.743	5.775	87.434
8	0.528	9.271	5.276	92.71
9	0.411	9.682	4.108	96.818
10	0.318	10	3.182	100
